# Supplementary material for: Plastome evolution and phylogenomics of Trichosporeae (Gesneriaceae) with its morphological characters appraisal
Source: Front Plant Sci. 2023 May 9;14:1160535. doi: 10.3389/fpls.2023.1160535 (PMC10203511; doi:10.3389/fpls.2023.1160535)
Supplement: Supplementary file 1 [file DataSheet_1.zip]

Archive with 15 entries (14 files):
- SI/
- SI/Cui et al., Figures S1.jpg
- SI/Cui et al., Figures S2.jpg
- SI/Cui et al., Figures S3.jpg
- SI/Cui et al., Figures S4A.jpg
- SI/Cui et al., Figures S4B.jpg
- SI/Cui et al., Figures S4C.jpg
- SI/Cui et al., Figures S4D.jpg
- SI/Cui et al., Figures S4E.jpg
- SI/Cui et al., Figures S4F.jpg
- SI/Cui et al., Figures S4G.jpg
- SI/Cui et al., Figures S4H.jpg
- SI/Cui et al., Figures S4I.jpg
- SI/Cui et al., SI clear.docx
- SI/SI Tables 1-4.xlsx
