# Supplementary material for: Plastome evolution and phylogenomics of Trichosporeae (Gesneriaceae) with its morphological characters appraisal
Source: Front Plant Sci. 2023 May 9;14:1160535. doi: 10.3389/fpls.2023.1160535 (PMC10203511; doi:10.3389/fpls.2023.1160535)
Supplement: Supplementary file 1 [file DataSheet_1.zip › SI/SI Tables 1-4.xlsx]

## Sheet: Table S1
Table S1 Taxa, source and GenBank accession numbers used in this study.
Tribe	Subtribe	Genus	Taxa	Accession No.	Source
Trichosporeae	Corallodiscinae	Corallodiscus	Corallodiscus lanuginosus	NC_050944	Zhao et al., 2020
Trichosporeae	Didymocarpinae	Hembioea	Hemiboea fangii	OP820512	XXG & LXJ 201508108, Sichuan, China (JXU)
Trichosporeae	Didymocarpinae	Hembioea	Hemiboea integra	OP820511	SYM 15141, Yunnan, China (KUN)
Trichosporeae	Didymocarpinae	Hembioea	Hemiboea malipoensis	XXXXX	LZY & XXG 201507095
Trichosporeae	Didymocarpinae	Hembioea	Hemiboea ovalifolia	OP820508	XXG et al. 2017007, Guangxi, China (JXU)
Trichosporeae	Didymocarpinae	Hembioea	Hemiboea parvibracteata	XXXXX	GZY 2021408
Trichosporeae	Didymocarpinae	Hembioea	Hemiboea purpurea	XXXXX	Cultivated in Guangxi Botanical Garden
Trichosporeae	Didymocarpinae	Hembioea	Hemiboea purpureotincta	XXXXX	LZY & XXG 20150604038
Trichosporeae	Didymocarpinae	Hembioea	Hemiboea sinovietnamica	OP820509	Cultivated in Guangxi Botanical Garden
Trichosporeae	Didymocarpinae	Hembioea	Hemiboea subacaulis	XXXXX	LXQ 2019038
Trichosporeae	Didymocarpinae	Hembioea	Hemiboea suiyangensis	XXXXX	Cultivated in Guangxi Botanical Garden
Trichosporeae	Didymocarpinae	Hembioea	Hemiboea yongfuensis	OP820510	Cultivated in Guangxi Botanical Garden
Trichosporeae	Didymocarpinae	Henckelia	Henckelia pumila	NC_065361	https://www.ncbi.nlm.nih.gov/nuccore/NC_065361
Trichosporeae	Didymocarpinae	Lysionotus	Lysionotus pauciflorus	NC_034660	Ren et al., 2017
Trichosporeae	Didymocarpinae	Oreocharis	Oreocharis argyreia	ON872365	https://www.ncbi.nlm.nih.gov/nuccore/ON872365
Trichosporeae	Didymocarpinae	Oreocharis	Oreocharis chienii	MZ868555	Xu et al., 2022
Trichosporeae	Didymocarpinae	Oreocharis	Oreocharis cotinifolia	NC_053771	Tang et al., 2021
Trichosporeae	Didymocarpinae	Oreocharis	Oreocharis esquirolii	NC_057961	Gu et al., 2020
Trichosporeae	Didymocarpinae	Oreocharis	Oreocharis mileensis	MK342624	Meng et al., 2019
Trichosporeae	Didymocarpinae	Petrocodon	Petrocodon coriaceifolius	NC_065790	Hsieh et al., 2022
Trichosporeae	Didymocarpinae	Petrocodon	Petrocodon jingxiensis	NC_044477	Xin et al., 2019
Trichosporeae	Didymocarpinae	Petrocodon	Petrocodon longitubus	ON000201	https://www.ncbi.nlm.nih.gov/nuccore/ON000201
Trichosporeae	Didymocarpinae	Petrocodon	Petrocodon multiflorus	NC_065791	Hsieh et al., 2022
Trichosporeae	Didymocarpinae	Primulina	Primulina alutacea	NC_069819	https://www.ncbi.nlm.nih.gov/nuccore/NC_069819
Trichosporeae	Didymocarpinae	Primulina	Primulina brachytricha	MF177037	Hou et al., 2018
Trichosporeae	Didymocarpinae	Primulina	Primulina cardaminifolia	NC_068075	https://www.ncbi.nlm.nih.gov/nuccore/NC_068075
Trichosporeae	Didymocarpinae	Primulina	Primulina cordata	NC_065792	Hsieh et al., 2022
Trichosporeae	Didymocarpinae	Primulina	Primulina eburnea	MF472011	Hou et al., 2018
Trichosporeae	Didymocarpinae	Primulina	Primulina fimbrisepala	NC_065793	Hsieh et al., 2022
Trichosporeae	Didymocarpinae	Primulina	Primulina hedyotidea	ON456287	https://www.ncbi.nlm.nih.gov/nuccore/ON456287
Trichosporeae	Didymocarpinae	Primulina	Primulina hezhouensis	NC_065794	Hsieh et al., 2022
Trichosporeae	Didymocarpinae	Primulina	Primulina huaijiensis	NC_036413	Feng et al., 2017
Trichosporeae	Didymocarpinae	Primulina	Primulina hunanensis	NC_069820	https://www.ncbi.nlm.nih.gov/nuccore/NC_069820
Trichosporeae	Didymocarpinae	Primulina	Primulina liboensis	NC_036101	Hou et al., 2018
Trichosporeae	Didymocarpinae	Primulina	Primulina linearifolia	NC_036414	Feng et al., 2017
Trichosporeae	Didymocarpinae	Primulina	Primulina lobulata	NC_069821	https://www.ncbi.nlm.nih.gov/nuccore/NC_069821
Trichosporeae	Didymocarpinae	Primulina	Primulina luochengensis	NC_069822	https://www.ncbi.nlm.nih.gov/nuccore/NC_069822
Trichosporeae	Didymocarpinae	Primulina	Primulina lutea	NC_065795	Hsieh et al., 2022
Trichosporeae	Didymocarpinae	Primulina	Primulina mabaensis	NC_069823	https://www.ncbi.nlm.nih.gov/nuccore/NC_069823
Trichosporeae	Didymocarpinae	Primulina	Primulina maciejewskii	ON456292	https://www.ncbi.nlm.nih.gov/nuccore/ON456292
Trichosporeae	Didymocarpinae	Primulina	Primulina medica	MZ675553	Hsieh et al., 2022
Trichosporeae	Didymocarpinae	Primulina	Primulina ophiopogoides	NC_054175	Lu et al., 2020
Trichosporeae	Didymocarpinae	Primulina	Primulina pengii	MZ675554	Hsieh et al., 2022
Trichosporeae	Didymocarpinae	Primulina	Primulina polycephala	ON456293	https://www.ncbi.nlm.nih.gov/nuccore/ON456293
Trichosporeae	Didymocarpinae	Primulina	Primulina renifolia	ON456294	https://www.ncbi.nlm.nih.gov/nuccore/ON456294
Trichosporeae	Didymocarpinae	Primulina	Primulina sclerophylla	MZ675555	Hsieh et al., 2022
Trichosporeae	Didymocarpinae	Primulina	Primulina suichuanensis	ON456295	https://www.ncbi.nlm.nih.gov/nuccore/ON456295
Trichosporeae	Didymocarpinae	Primulina	Primulina tabacum	ON456296	https://www.ncbi.nlm.nih.gov/nuccore/ON456296
Trichosporeae	Didymocarpinae	Primulina	Primulina tenuituba	MW245830	Peng et al., 2022
Trichosporeae	Didymocarpinae	Primulina	Primulina versicolor	ON456297	https://www.ncbi.nlm.nih.gov/nuccore/ON456297
Trichosporeae	Didymocarpinae	Primulina	Primulina xiziae	ON456298	https://www.ncbi.nlm.nih.gov/nuccore/ON456298
Trichosporeae	Leptobaeinae	Actinostephanus	Actinostephanus enpingensis	OM176665	Wen et al., 2022
Trichosporeae	Leptobaeinae	Beccarinda	Beccarinda cordifolia	OM176662	Wen et al., 2022
Trichosporeae	Leptobaeinae	Beccarinda	Beccarinda tonkinensis	OM403997	https://www.ncbi.nlm.nih.gov/nuccore/OM403997
Trichosporeae	Leptobaeinae	Boeica	Boeica ferruginea	OM176670	Wen et al., 2022
Trichosporeae	Leptobaeinae	Leptoboea	Leptoboea multiflora	NC_070430	Wen et al., 2022
Trichosporeae	Leptobaeinae	Rhynchotechum	Rhynchotechum nirijuliense	OM176666	Wen et al., 2022
Trichosporeae	Leptobaeinae	Rhynchotechum	Rhynchotechum vestitum	OM176667	Wen et al., 2022
Trichosporeae	Litostigminae	Litostigma	Litostigma coriaceifolium	NC_070433	Wen et al., 2022
Trichosporeae	Loxocarpinae	Dorcoceras	Dorcoceras hygrometricum	NC_016468	Zhang et al., 2011
Trichosporeae	Loxocarpinae	Paraboea	Paraboea clavisepala	NC_058814	Wang et al., 2022
Trichosporeae	Loxocarpinae	Paraboea	Paraboea dictyoneura	NC_058816	Wang et al., 2022
Trichosporeae	Loxocarpinae	Paraboea	Paraboea dolomitica	NC_058810	Wang et al., 2022
Trichosporeae	Loxocarpinae	Paraboea	Paraboea filipes	NC_058820	Wang et al., 2022
Trichosporeae	Loxocarpinae	Paraboea	Paraboea glutinosa	NC_058815	Wang et al., 2022
Trichosporeae	Loxocarpinae	Paraboea	Paraboea guilinensis	NC_058811	Wang et al., 2022
Trichosporeae	Loxocarpinae	Paraboea	Paraboea martinii	NC_058818	Wang et al., 2022
Trichosporeae	Loxocarpinae	Paraboea	Paraboea peltifolia	NC_058819	Wang et al., 2022
Trichosporeae	Loxocarpinae	Paraboea	Paraboea rufescens	NC_058817	Wang et al., 2022
Trichosporeae	Loxocarpinae	Paraboea	Paraboea sinensis	NC_058813	Wang et al., 2022
Trichosporeae	Loxocarpinae	Paraboea	Paraboea swinhoei	NC_058812	Wang et al., 2022
Trichosporeae	Loxocarpinae	Paraboea	Paraboea wenshanensis	NC_058809	Wang et al., 2022
Trichosporeae	Ramondinae	Haberlea	Haberlea rhodopensis	NC_031852	Ivanova et al., 2017
Trichosporeae	Streptocarpinae	Streptocarpus	Streptocarpus ionanthus subsp. grandifolius	MN935471	Kyalo et al., 2020
Trichosporeae	Streptocarpinae	Streptocarpus	Streptocarpus ionanthus subsp. grotei	MN935469	Kyalo et al., 2020
Trichosporeae	Streptocarpinae	Streptocarpus	Streptocarpus ionanthus subsp. orbicularis	MN935470	Kyalo et al., 2020
Trichosporeae	Streptocarpinae	Streptocarpus	Streptocarpus ionanthus subsp. rupicola	MN935473	Kyalo et al., 2020
Trichosporeae	Streptocarpinae	Streptocarpus	Streptocarpus ionanthus subsp. velutinus	MN935472	Kyalo et al., 2020
Trichosporeae	Streptocarpinae	Streptocarpus	Streptocarpus teitensis	NC_037184	Kyalo et al., 2018
Gesnerieae	Gloxiniinae	Achimenes	Achimenes cettoana	NC_050917	Li et al., 2021
Gesnerieae	Gloxiniinae	Achimenes	Achimenes erecta	NC_051524	https://www.ncbi.nlm.nih.gov/nuccore/NC_051524
Reference
Feng, C., Xu, M.Z., Feng, C., von Wettberg, E.J.B., and Kang, M. (2017). The complete chloroplast genome of Primulina and two novel strategies for development of high polymorphic loci for population genetic and phylogenetic studies. BMC Evol. Biol. 17, 224. doi: 10.1186/s12862-017-1067-z
Gu, L., Su, T., An, M.T., and Hu, G.X. (2020). The Complete Chloroplast Genome of the Vulnerable Oreocharis esquirolii (Gesneriaceae): Structural Features, Comparative and Phylogenetic Analysis. Plants 9, 1692. doi: 10.3390/plants9121692
Hou, N., Wang, G., Li, C.R., and Luo, Y. (2018). Characterization of the complete chloroplast genomes of three Chirita species (C. brachytricha, C. eburnea & C. liboensis) endemic to china. Conserv. Genet. Resour. 10, 597–600. doi: 10.1007/s12686-017-0873-3
Hsieh, C.L., Xu, W.B., and Chung, K.F. (2022). Plastomes of limestone karst gesneriad genera Petrocodon and Primulina, and the comparative plastid phylogenomics of Gesneriaceae. Sci. Rep. 12, 15800. doi: 10.1038/s41598-022-19812-2
Ivanova, Z., Sablok, G., Daskalova, E., Zahmanova, G., Apostolova, E., Yahubyan, G., Baev, V. (2017). Chloroplast genome analysis of resurrection tertiary relict Haberlea rhodopensis highlights genes important for desiccation stress response. Front Plant Sci. 8, 204. doi: 10.3389/fpls.2017.00204
Kyalo, C.M., Gichira, A.W., Li, Z.Z., Saina, J.K., Malombe, I., Hu, G.W., et al. (2018). Characterization and Comparative Analysis of the Complete Chloroplast Genome of the Critically Endangered Species Streptocarpus teitensis (Gesneriaceae). BioMed Res. Int. 2018, 1507847. doi: 10.1155/2018/1507847
Kyalo, C.M., Li, Z.Z., Mkala, E.M., Malombe, I., Hu, G.W., and Wang, Q.F. (2020). The First Glimpse of Streptocarpus ionanthus (Gesneriaceae) Phylogenomics: Analysis of Five Subspecies' Chloroplast Genomes. Plants 9, 456. doi: 10.3390/plants9040456
Li, S., Liao, R., Xin, Z.B., Huang, Z.J., Maciejewski, S., and Wen, F. (2021). The complete chloroplast genome sequence of Achimenes cettoana (Gesneriaceae). Mitochondrial DNA B Resour. 6, 705–707. doi: 10.1080/23802359.2020.1847607
Lu, Y.B., Qin, X.M., Huang, Z.P., Zhang, Q., and Shen, L.N. (2020). The complete chloroplast genome of the extremely drought-resistant plant Primulina ophiopogoides. Mitochondrial DNA B Resour. 5, 2271–2272. doi: 10.1080/23802359.2020.1768950
Meng, J., Zhang, L.N., and He, J. (2019). Complete plastid genome of the endangered species Paraisometrum mileense (Gesneriaceae) endemic to China. Mitochondrial DNA B Resour. 4, 3585–3586. doi: 10.1080/23802359.2019.1677186
Peng, T, Tang, L.Y., Zeng, Z.R., Zhang, T.Y., Wang, J.Y., Zhou, X.P., et al. (2022). The complete chloroplast genome of a karst-dwelling plant Primulina tenuituba (Gesneriaceae). Mitochondrial DNA B Resour. 7, 507–509. doi: 10.1080/23802359.2021.2011446
Ren, T., Zheng, W., Han, K., Zeng, S.Y., Zhao, J.H., and Liu, Z.L. (2017). Characterization of the complete chloroplast genome sequence of Lysionotus pauciflorus (Gesneriaceae). Conservation Genet. Resour. 9, 185–187. doi: 10.1007/s12686-016-0638-4
Tang, J.L., Zhao, B., Li, C.L., and Hong, X. (2021). Complete chloroplast genome sequence of an endangered plant Oreocharis cotinifolia (Gesneriaceae) from Guangxi, China. Mitochondrial DNA B Resour. 6, 2936–2938. doi: 10.1080/23802359.2021.1973918
Wang, Y.F., Wen, F., Hong, X., Li, Z.L., Mi, Y.L., and Zhao, B. (2022). Comparative chloroplast genome analyses of Paraboea (Gesneriaceae): insights into adaptive evolution and phylogenetic analysis. Front. Plant Sci. 13, 1019831. doi: 10.3389/fpls.2022.1019831
Wen, F, Xin, Z.B., Hong, X., Cai, L., Chen, X.Y., Liang, J.J., et al. (2022). Actinostephanus (Gesneriaceae), a new genus and species from Guangdong, South China. PhytoKeys 193, 89–106. doi: 10.3897/phytokeys.193.80715
Xin, Z.B., Fu, L.F., Fu, Z.X., Li, S., Wei, Y.G, and Wen, F. (2019). Complete chloroplast genome sequence of Petrocodon jingxiensis (Gesneriaceae). Mitochondrial DNA B Resour. 4, 2771–2772. doi: 10.1080/23802359.2019.1624208
Xu, X.L., Shi, M.M., Shi, L.C., Zhang, W.J., Liu, J.X., Duan, X.L. (2022). The first complete chloroplast genome of Briggsia chienii W. Y. Chun and its phylogenetic position within Gesneriaceae. Mitochondrial DNA B Resour. 7, 1120-1122. doi: 10.1080/23802359.2022.2087551
Zhang, T.W., Zhang, X.W., Hu, S.N., and Yu, J. (2011). An efficient procedure for plant organellar genome assembly, based on whole genome data from the 454 GS FLX sequencing platform. Plant Methods 7, 38. doi: 10.1186/1746-4811-7-38
Zhao, F.Y., Tao, A.E., Qian, J.F., and Xia, C.L. (2020). Characterization of the complete chloroplast genome of Corallodiscus flabellatus (Gesneriaceae), a medicinal plant in southwest of China. Mitochondrial DNA B Resour. 5, 1489–1490. doi：10.1080/23802359.2020.1742594

## Sheet: Table S2
Table S2 Summary of plastome characters among 79 Trichosporeae species.
Species	Length (bp)				GC (%)				Gene Numbers
	Plastome	LSC	SSC	IR	Total	LSC	IR	SSC	Total	CDS	tRNA	rRNA
Actinostephanus enpingensis	154315	85450	17887	25489	37.6	35.5	43.2	31.5	131	86	37	8
Beccarinda cordifolia	153197	84605	17860	25366	37.6	35.5	43.2	31.5	129	84	37	8
Beccarinda tonkinensis	154113	85405	17844	25432	37.4	35.3	43.1	31	132	87	37	8
Boea hygrometrica	153493	84701	17900	25446	37.6	35.6	43.2	31	133	88	37	8
Boeica ferruginea	154309	85442	17891	25488	37.6	35.6	43.3	31.5	129	85	36	8
Corallodiscus lanuginosus	156614	87429	17871	25657	37.2	34.9	43.2	31	133	88	37	8
Haberlea rhodopensis	153099	84443	17822	25417	37.8	35.7	43.3	31.7	121	80	37	8
Hembioea fangii*	153695	84624	18207	25432	37.5	35.5	43.2	30.9	132	87	37	8
Hemiboea integra*	153572	84670	18002	25450	37.5	35.5	43.2	31.2	132	87	37	8
Hemiboea malipoensis*	153331	84137	18256	25469	37.5	35.5	43.2	31	132	87	37	8
Hemiboea ovalifolia*	153337	84653	17788	25448	37.6	35.6	43.2	31.2	132	87	37	8
Hemiboea parvibracteata*	153635	84603	18128	25452	37.5	35.5	43.1	30.9	132	87	37	8
Hemiboea purpurea*	152742	83724	18080	25469	37.6	35.6	43.2	31	132	87	37	8
Hemiboea purpureotincta*	153642	84643	18115	25442	37.5	35.5	43.1	31	132	87	37	8
Hemiboea sinovietnamica*	153186	84136	18110	25470	37.6	35.6	43.2	31	132	87	37	8
Hemiboea subacaulis*	153211	84125	18098	25494	37.6	35.6	43.1	31.1	132	87	37	8
Hemiboea suiyangensis*	153190	84159	18091	25470	37.6	35.6	43.1	31.1	132	87	37	8
Hemiboea yongfuensis*	153178	84147	18095	25468	37.5	35.5	43.2	31.1	132	87	37	8
Henckelia pumila	153551	84331	18234	25493	37.6	35.6	43.2	31.1	133	87	36	8
Leptoboea multiflora	154089	85195	17920	25487	37.7	35.6	43.2	31.5	126	81	37	8
Litostigma coriaceifolium	153788	85081	17907	25400	37.4	35.2	43.1	31.2	131	89	37	8
Lysionotus pauciflorus	153856	85087	17831	25469	37.5	35.4	43.2	31.2	133	88	37	8
Oreocharis argyreia	153493	84896	17809	25394	37.6	35.5	43.2	31.3	131	86	37	8
Oreocharis chienii	154082	85035	18153	25447	37.4	35.4	43.2	30.9	133	88	37	8
Oreocharis cotinifolia	153577	84771	18095	25419	37.4	35.4	43.2	30.9	131	87	36	8
Oreocharis esquirolii	154069	85156	18129	25392	37.5	35.4	43.2	31.2	133	88	37	8
Oreocharis mileensis	153259	84293	18160	25403	37.4	35.3	43.2	30.9	133	88	37	8
Paraboea clavisepala	153398	84761	18045	25296	37.6	35.6	43.2	31.2	130	90	36	8
Paraboea dictyoneura	153406	84829	17999	25289	37.5	35.5	43.1	31.1	130	90	36	8
Paraboea dolomitica	153510	84885	18081	25272	37.4	35.4	43.2	31	133	88	37	8
Paraboea filipes	153487	84852	18001	25317	37.4	35.4	43.1	31.1	133	88	37	8
Paraboea glutinosa	153505	85303	17656	25273	37.7	35.6	43.2	31.7	132	91	37	8
Paraboea guilinensis	153166	84819	17759	25294	37.6	35.5	43.2	31.4	131	87	36	8
Paraboea martinii	153580	84978	18032	25285	37.7	35.7	43.2	31.7	130	90	36	8
Paraboea peltifolia	153459	84784	18043	25316	37.6	35.6	43.2	31.2	131	87	36	8
Paraboea rufescens	153352	85098	17694	25280	37.7	35.6	43.3	31.6	130	90	36	8
Paraboea sinensis	153453	84869	18028	25278	37.6	35.5	43.3	31.5	131	87	36	8
Paraboea swinhoei	153564	85160	17800	25302	37.7	35.6	43.2	31.5	133	88	37	8
Paraboea wenshanensis	154245	85488	18089	25334	37.6	35.6	43.2	31.5	133	88	37	8
Petrocodon coriaceifolius	153292	84345	18083	25432	37.5	35.4	43.2	31.2	132	85	37	8
Petrocodon jingxiensis	153056	84154	18092	25405	37.5	35.4	43.2	31	133	88	37	8
Petrocodon longitubus	152958	83901	18255	25401	37.5	35.4	43.2	30.9	131	87	36	8
Petrocodon multiflorus	153227	84118	18279	25415	37.5	35.4	43.2	31	132	85	37	8
Primulina alutacea	152629	83526	18143	25480	37.7	35.7	43.2	31.3	131	87	36	8
Primulina brachytricha	153723	84783	18078	25431	37.5	35.4	43.2	31.2	133	88	37	8
Primulina cardaminifolia	153300	84460	17868	25486	37.6	35.6	43.2	31.3	132	87	37	8
Primulina cordata	153786	84789	18085	25456	37.5	35.5	43.2	31.2	132	85	37	8
Primulina eburnea	152373	83319	18088	25483	37.7	35.7	43.2	31.3	133	88	37	8
Primulina fimbrisepala	153089	84684	17527	25439	37.5	35.4	43.2	31.2	132	85	37	8
Primulina hedyotidea	153289	84158	18157	25487	37.6	35.6	43.2	31.1	131	87	36	8
Primulina hezhouensis	153556	84757	17887	25456	37.6	35.5	43.2	31.3	132	85	37	8
Primulina huaijiensis	153401	84334	18213	25427	37.6	35.6	43.2	31.2	133	88	37	8
Primulina hunanensis	152437	83563	17872	25501	37.7	35.7	43.2	31.4	131	87	36	8
Primulina liboensis	152989	84585	17478	25463	37.7	35.6	43.2	31.4	133	88	37	8
Primulina linearifolia	153244	84149	18177	25459	37.6	35.6	43.2	31.2	133	88	37	8
Primulina lobulata	153296	84137	18203	25478	37.5	35.6	43.2	31	131	87	36	8
Primulina luochengensis	153401	84691	17772	25469	37.6	35.6	43.2	31.4	131	87	36	8
Primulina lutea	153262	84094	18188	25490	37.6	35.6	43.2	31.2	133	85	37	8
Primulina mabaensis	153544	84397	18181	25483	37.5	35.5	43.2	31.1	131	87	36	8
Primulina maciejewskii	153376	84272	18154	25475	37.5	35.5	43.1	31	131	87	36	8
Primulina medica	153523	84890	17689	25472	37.6	35.5	43.2	31.4	132	85	37	8
Primulina ophiopogoides	152718	83615	18159	25472	37.7	35.7	43.2	31.2	133	88	37	8
Primulina pengii	152359	83223	18146	25495	37.7	35.7	43.2	31.3	133	85	37	8
Primulina polycephala	152580	83483	18135	25481	37.7	35.8	43.2	31.3	131	87	36	8
Primulina renifolia	153376	84395	18127	25427	37.6	35.5	43.2	31.2	131	87	36	8
Primulina sclerophylla	153185	84608	17641	25468	37.6	35.6	43.2	31.3	132	85	37	8
Primulina suichuanensis	152196	83063	18143	25495	37.7	35.8	43.2	31.2	131	87	36	8
Primulina tabacum	153457	84346	18181	25465	37.6	35.6	43.2	31.1	131	87	36	8
Primulina tenuituba	153236	84364	17884	25494	37.6	35.6	43.2	31.2	133	88	37	8
Primulina versicolor	152547	83476	18125	25473	37.7	35.7	43.2	31.3	131	87	36	8
Primulina xiziae	153397	84270	18167	25480	37.6	35.6	43.2	31.1	131	87	36	8
Rhynchotechum nirijuliense	154629	85641	17974	25507	37.6	35.5	43.2	31.4	130	85	37	8
Rhynchotechum vestitum	154513	85541	17974	25499	37.6	35.5	43.2	31.4	127	82	37	8
Streptocarpus ionanthus subsp. grandifolius	153208	84016	18330	25431	37.6	35.5	43.2	31.3	132	88	36	8
Streptocarpus ionanthus subsp. grotei	153215	84010	18328	25445	37.6	35.5	43.2	31.3	127	85	34	8
Streptocarpus ionanthus subsp. orbicularis	153377	84123	18326	25464	37.6	35.5	43.2	31.3	132	86	37	8
Streptocarpus ionanthus subsp. orbicularis	153377	84123	18326	25464	37.6	35.5	43.2	31.3	132	86	37	8
Streptocarpus ionanthus subsp. rupicola	153290	84097	18325	25434	37.6	35.5	43.2	31.2	131	86	37	8
Streptocarpus ionanthus subsp. rupicola	153290	84097	18325	25434	37.6	35.5	43.2	31.2	131	86	37	8
Streptocarpus ionanthus subsp. velutinus	153307	84115	18330	25431	37.6	35.5	43.2	31.2	133	88	37	8
Streptocarpus teitensis	153207	84102	18299	25403	37.6	35.5	43.2	31.4	133	88	37	8
* indicates new sequences in the study.

## Sheet: Table S3
Table S3 Group of genes within the Trichosporeae plastomes.
Category	Gene group	Gene name
Photosynthesis	Subunits of photosystem I	psaA, psaB, psaC, psaI, psaJ
Photosynthesis	Subunits of photosystem II	psbA, psbB, psbC, psbD, psbE, psbF, psbH, psbI, psbJ, psbK, psbL, psbM, psbN, psbT, psbZ
Photosynthesis	Subunits of NADH dehydrogenase	ndhA*, ndhB*(2), ndhC, ndhD, ndhE, ndhF, ndhG, ndhH, ndhI, ndhJ, ndhK
Photosynthesis	Subunits of cytochrome b/f complex	petA, petB*, petD*, petG, petL, petN
Photosynthesis	Subunits of ATP synthase	atpA, atpB, atpE, atpF*, atpH, atpI
Photosynthesis	Large subunit of rubisco	rbcL
Self-replication	Proteins of large ribosomal subunit	rpl14, rpl16*, rpl2*(2), rpl20, rpl22, rpl23(2), rpl32, rpl33, rpl36
Self-replication	Proteins of small ribosomal subunit	rps11, rps12*(1.67), rps14, rps15, rps16*, rps18, rps19, rps2, rps3, rps4, rps7(2), rps8
Self-replication	Subunits of RNA polymerase	rpoA, rpoB, rpoC1*, rpoC2
Self-replication	Ribosomal RNAs	rrn16(2), rrn23(2), rrn4.5(2), rrn5(2)
Self-replication	Transfer RNAs	trnG-UCC*, trnA-UGC*(2), trnC-GCA, trnD-GUC, trnE-UUC, trnF-GAA, trnG-GCC, trnH-GUG, trnI-CAU(2), trnI-GAU*(2), trnK-UUU*, trnL-CAA(2), trnL-UAA*, trnL-UAG, trnM-CAU, trnN-GUU(2), trnP-UGG, trnQ-UUG, trnR-ACG(2), trnR-UCU, trnS-GCU, trnS-GGA, trnS-UGA, trnT-GGU, trnT-UGU, trnV-GAC(2), trnV-UAC*, trnW-CCA, trnY-GUA, trnfM-CAU
Other genes	Maturase	matK
Other genes	Protease	clpP**
Other genes	Envelope membrane protein	cemA
Other genes	Acetyl-CoA carboxylase	accD
Other genes	c-type cytochrome synthesis gene	ccsA
Other genes	Translation initiation factor	infA
Genes of unknown function	Conserved hypothetical chloroplast ORF	ycf1(2, ψ), ycf15(2), ycf2(2), ycf3**, ycf4
Notes: * Gene with one intron; ** Gene with two introns; The numbers in bracket represent the copies of genes; ψ one of two duplicated genes is a pseudogene.

## Sheet: Table S4
Table S4 Numbers of trandem repeat, simple sequence repeat and dispersed repeat in 79 Trichosporeae plastomes.
Subtribe	Species	Tandem repeat	SSR (Location)				Dispersed repeat
			LSC	IRb	SSC	IRa	Forward	Reverse	Complement	Palindromic
Corallodiscinae	Corallodiscus lanuginosus	47	42	1	9	1	21	-	-	29
Didymocarpinae	Hembioea fangii	19	16	4	2	4	12	-	-	17
Didymocarpinae	Hemiboea integra	25	16	2	3	2	13	-	-	17
Didymocarpinae	Hemiboea malipoensis	27	12	2	3	2	17	-	-	34
Didymocarpinae	Hemiboea ovalifolia	22	15	3	2	3	12	-	-	15
Didymocarpinae	Hemiboea parvibracteata	17	14	2	4	2	11	-	-	14
Didymocarpinae	Hemiboea purpurea	22	16	2	2	2	15	-	-	19
Didymocarpinae	Hemiboea purpureotincta	23	10	3	3	3	12	1	-	15
Didymocarpinae	Hemiboea sinovietnamica	23	12	2	2	2	14	-	-	19
Didymocarpinae	Hemiboea subacaulis	27	9	2	3	2	17	2	-	21
Didymocarpinae	Hemiboea suiyangensis	22	18	2	4	2	16	-	-	19
Didymocarpinae	Hemiboea yongfuensis	20	13	1	3	1	16	-	-	19
Didymocarpinae	Henckelia pumila	31	18	1	3	1	15	2	1	14
Didymocarpinae	Lysionotus pauciflorus	29	21	4	3	4	25	-	-	17
Didymocarpinae	Oreocharis argyreia	27	23	-	6	-	11	3	-	17
Didymocarpinae	Oreocharis chienii	37	17	-	5	-	11	1	-	18
Didymocarpinae	Oreocharis cotinifolia	22	33	-	5	-	11	1	-	16
Didymocarpinae	Oreocharis esquirolii	29	22	-	4	-	13	1	-	18
Didymocarpinae	Oreocharis mileensis	22	20	-	5	-	12	-	-	20
Didymocarpinae	Petrocodon coriaceifolius	21	15	1	3	1	14	1	-	20
Didymocarpinae	Petrocodon jingxiensis	22	13	2	2	2	14	3	-	22
Didymocarpinae	Petrocodon longitubus	13	15	2	2	2	11	1	-	17
Didymocarpinae	Petrocodon multiflorus	17	17	3	2	3	11	2	-	14
Didymocarpinae	Primulina alutacea	26	13	3	4	3	17	1	1	20
Didymocarpinae	Primulina brachytricha	26	12	2	2	2	16	2	-	18
Didymocarpinae	Primulina cardaminifolia	27	10	2	2	2	13	1	-	17
Didymocarpinae	Primulina cordata	28	15	4	3	4	15	3	2	21
Didymocarpinae	Primulina eburnea	23	13	1	2	1	14	-	-	18
Didymocarpinae	Primulina fimbrisepala	28	17	3	3	3	15	1	2	19
Didymocarpinae	Primulina hedyotidea	24	18	3	5	3	19	-	-	23
Didymocarpinae	Primulina hezhouensis	22	15	3	5	3	17	6	3	20
Didymocarpinae	Primulina huaijiensis	25	15	1	5	1	13	2	-	22
Didymocarpinae	Primulina hunanensis	25	14	1	3	1	17	-	-	22
Didymocarpinae	Primulina liboensis	18	18	1	2	1	12	-	-	18
Didymocarpinae	Primulina linearifolia	24	20	3	4	3	17	-	-	25
Didymocarpinae	Primulina lobulata	32	24	2	6	2	17	2	2	20
Didymocarpinae	Primulina luochengensis	22	10	3	3	3	13	1	-	18
Didymocarpinae	Primulina lutea	23	14	1	4	1	17	4	3	19
Didymocarpinae	Primulina mabaensis	37	17	-	5	-	22	1	-	23
Didymocarpinae	Primulina maciejewskii	26	22	2	4	2	17	-	-	18
Didymocarpinae	Primulina medica	33	12	4	2	4	14	3	-	17
Didymocarpinae	Primulina ophiopogoides	25	19	2	5	2	14	1	-	19
Didymocarpinae	Primulina pengii	27	12	3	2	3	19	1	2	24
Didymocarpinae	Primulina polycephala	23	11	3	2	3	14	1	1	18
Didymocarpinae	Primulina renifolia	33	18	3	3	3	14	2	-	16
Didymocarpinae	Primulina sclerophylla	19	16	1	2	1	12	-	-	17
Didymocarpinae	Primulina suichuanensis	28	14	2	4	2	19	-	-	22
Didymocarpinae	Primulina tabacum	30	21	1	3	1	15	2	3	20
Didymocarpinae	Primulina tenuituba	31	16	2	4	2	27	-	-	23
Didymocarpinae	Primulina versicolor	21	11	2	2	2	13	-	-	17
Didymocarpinae	Primulina xiziae	29	13	2	4	2	16	-	1	21
Leptobaeinae	Actinostephanus enpingensis	32	28	2	2	2	16	1	-	18
Leptobaeinae	Beccarinda cordifolia	32	19	2	2	2	12	1	-	12
Leptobaeinae	Beccarinda tonkinensis	37	20	1	3	1	15	1	-	19
Leptobaeinae	Boeica ferruginea	30	28	2	3	2	14	-	1	22
Leptobaeinae	Leptoboea multiflora	33	20	2	1	2	14	-	-	16
Leptobaeinae	Rhynchotechum nirijuliense	35	30	2	3	2	13	2	-	12
Leptobaeinae	Rhynchotechum vestitum	32	30	1	2	1	12	2	-	12
Litostigminae	Litostigma coriaceifolium	30	38	1	7	1	17	5	-	21
Loxocarpinae	Dorcoceras hygrometricum	22	9	1	-	1	17	-	-	20
Loxocarpinae	Paraboea clavisepala	22	15	2	6	2	13	2	-	19
Loxocarpinae	Paraboea dictyoneura	17	25	1	4	1	11	-	-	17
Loxocarpinae	Paraboea dolomitica	21	23	2	7	2	12	1	1	17
Loxocarpinae	Paraboea filipes	23	26	1	9	1	13	1	-	16
Loxocarpinae	Paraboea glutinosa	28	21	1	1	1	12	2	2	19
Loxocarpinae	Paraboea guilinensis	23	22	2	4	2	13	2	-	17
Loxocarpinae	Paraboea martinii	24	14	1	4	1	15	-	-	20
Loxocarpinae	Paraboea peltifolia	17	25	1	3	1	12	1	-	18
Loxocarpinae	Paraboea rufescens	27	17	1	2	1	15	-	-	19
Loxocarpinae	Paraboea sinensis	33	26	-	4	-	15	2	-	16
Loxocarpinae	Paraboea swinhoei	28	17	1	3	1	12	2	-	18
Loxocarpinae	Paraboea wenshanensis	31	18	1	4	1	18	2	-	16
Ramondinae	Haberlea rhodopensis	17	22	-	3	-	18	1	-	21
Streptocarpinae	Streptocarpus ionanthus subsp. grandifolius	28	19	-	5	-	19	1	1	21
Streptocarpinae	Streptocarpus ionanthus subsp. grotei	29	14	2	3	2	19	1	1	23
Streptocarpinae	Streptocarpus ionanthus subsp. orbicularis	29	16	-	5	-	21	1	-	23
Streptocarpinae	Streptocarpus ionanthus subsp. rupicola	25	18	-	7	-	16	1	1	23
Streptocarpinae	Streptocarpus ionanthus subsp. velutinus	25	18	-	5	-	17	1	1	23
Streptocarpinae	Streptocarpus teitensis	26	17	-	3	-	12	1	-	18
